# Supplementary material for: A simple clinical tool for effective screening of haemophagocytic lymphohistiocytosis in dengue
Source: Infection. 2025 Apr 22;53(5):2037–44. doi: 10.1007/s15010-025-02542-8 (PMC12460484; doi:10.1007/s15010-025-02542-8)
Supplement: Supplementary file 1 — Supplementary Material 1 [file 15010_2025_2542_MOESM1_ESM.xlsx]

## Sheet: Patient Data
Sl No	Age	Sex	Fever days	Max Temp	HIV	Liver	Spleen	Least Hb	Least TC	Least Plt	Ferritin	TGL	AST	H Score
1	36	1	12	39.7	2	1	2	132	3.2	9	7171	1.65	809	209
2	70	1	6	39.9	2	1	1	159	6.9	12	5452	1.37	179	185
3	17	2	14	39.8	2	2	1	102	1.7	27	942		86	115
4	38	1	5	39.8	2	1	2	136	3.5	11	4021		106	150
5	39	2	5	39.8	2	2	1	120	2.5	69	155		20	96
6	24	1	7	39.9	2	1	1	155	6.2	132	387		41	106
7	60	1	6	39.9	2	1	1	172	3.3	41	9733		91	180
8	35	1	10	39.6	2	1	1	121	2.1	9	7360	2.6	148	206
9	26	2	3	39.5	2	1	1	128	3.8	49	7191		157	180
10	48	2	3	39.8	2	1	2	135	2.4	8	2000		174	165
11	20	1	5	39.9	2	1	2	175	10.4	11	4691		135	126
12	21	1	10	40	2	2	1	146	7.7	53	2842		142	126
13	20	1	4	39.6	2	1	1	153	5.3	7	6662		156	156
14	40	2	8	39.9	2	2	2	115	5.7	32	715		515	68
15	40	1	4	39.6	2	2	2	150	5.9	22	3811		131	103
16	35	2	6	39.4	2	2	1	122	4	32	417.2		147	115
17	35	2	4	39.6	2	1	2	150	8.4	14	1307		171	91
18	30	1	5	39.7	2	1	1	173	2.5	15	13671		497	180
19	57	2	5	39.6	2	2	1	146	4.6	8	5371		224	150
20	46	1	5	39.8	2	2	2	143	4.4	98	1836		203	92
21	45	2	4	39.5	2	1	2	120	3	81	1419		171	115
22	70	1	5	39.7	2	2	2	114	4.4	82	125.1		50	92
23	57	1	7	40	2	2	2	124	3.9	17	1029	0.84	88	92
24	44	1	3	39.9	2	1	1	136	9.8	14	42650		3975	156
25	26	1	5	39.4	2	2	2	117	3.4	177	374.9		25	73
26	22	1	3	40.1	2	2	1	151	3	14	8564		216	165
27	45	1	6	40	2	1	1	154	4.5	23	33204	3.48	908	244
28	29	2	4	39.9	2	1	1	109	4.5	24	5555		168	165
29	47	1	3	39.5	2	1	2	182	3.4	39	4874		279	150
30	56	2	5	39.9	2	1	2	129	8.8	23	2813		2030	126
31	49	2	4	39.5	2	1	1	120	1.1	17	13295	1.76	401	224
32	52	1	10	39.8	2	1	1	144	5.7	20	3237		91	165
33	17	1	14	40	2	2	1	130	2.5	74	695		32	115
34	46	2	7	39.7	2	1	2	137	4.7	12	5043		318	150
35	38	1	6	39.8	2	1	1	140	4.64	14	7598		94	180
36	17	1	7	39.9	2	1	2	139	3.9	9	3200	2.08	97	170
37	21	1	5	39.7	2	2	1	158	7.6	39	2075		76	126
38	45	1	7	39.9	2	2	1	142	3.8	23	1573		186	115
39	43	2	4	39.8	2	1	1	95	0.7	19	701		69	130
40	40	1	6	39.7	2	1	2	159	2.6	15	9070	2.94	129	209
41	20	1	11	40	2	1	1	138	2.8	83	5634		110	146
42	34	1	4	39.6	2	2	2	133	1.2	100	353		25	73
43	49	1	11	39.9	2	1	2	144	10.1	51	4180	2.94	99	151
44	15	2	5	39.9	2	2	2	138	3.4	24	1018		76	92
45	65	1	1	39.7	2	1	1	158	3.5	20	849		47	130
46	32	1	6	39.9	2	2	2	146	5.1	96	594.1		24	49
47	27	2	5	39.7	2	1	2	85	5.7	11	790.8		74	115
48	24	2	15	40	2	1	1	84	4.6	28	65177	4.04	1470	254
49	40	1	5	39.8	2	1	1	160	2.4	14	16269		174	180
50	62	2	5	39.6	2	2	1	116	1.7	17	3164		103	150
51	27	1	9	40	2	2	1	131	3	37	475		45	115
52	45	1	7	39.9	2	1	1	137	4.6	132	1297	2.29	47	174
53	48	2	7	39.2	2	2	1	124	2.8	100	1712		211	115
54	48	1	4	39.8	2	1	2	142	2.5	11	3072		57	150
55	35	1	4	39.4	2	2	2	138	3.6	125	548		32	68
56	45	2	4	40	2	1	2	144	3.9	13	2693		395	150
57	47	2	5	39.8	2	2	2	137	3.7	18	461		76	92
58	45	2	5	39.9	2	1	2	150	3.6	16	5583		331	150
59	17	2	6	39.9	2	2	1	125	1.7	76	2475		47	150
60	37	1	4	40	2	1	1	156	3.8	22	2866		223	165
61	46	1	7	39.8	2	1	1	133	3.9	6	7507		177	180
62	65	1	5	39.7	2	1	2	151	4.6	77	8821		95	165
63	72	1	5	40	2	2	2	96	1.9	71	70.9		21	73
64	52	1	4	39.8	2	1	1	128	2.6	9	16697	1.37	190	224
65	27	1	6	40	2	1	1	148	3.5	13	9946		306	180
66	36	2	1	39.6	2	2	2	87	8.2	107	19.6		22	73
67	55	2	5	39.8	2	1	1	146	3.4	20	8619	2.82	446	224
68	21	2	4	40	2	2	1	142	4.1	29	1861		437	115
69	23	1	4	39.6	2	1	2	158	2.8	137	2152			107
70	50	1	10	39.7	2	1	1	138	2.4	25	8694		84	180
71	47	1	6	39.8	2	1	1	144	3.5	55	13998	2.31	281	224
72	28	1	7	40	2	2	1	143	3.8	16	3700		313	150
73	19	2	4	39.6	2	2	1	120	3.5	28	2127		208	150
74	45	2	7	39.4	2	2	2	104	5.3	22	118		103	68
75	60	2	9	40	2	2	1	97	6.6	19	1016		80	91
76	32	1	7	39.8	2	1	1	166	0.8	23	10662	0.82	76	180
77	22	1	5	39.7	2	2	1	131	1.7	67	1192	1.14	59	159
78	30	1	5	39.8	2	1	1	131	3.3	12	11064	3.3	791	224
79	19	1	5	39.6	2	1	1	176	2.9	15	9701		189	180
80	32	1	4	39.8	2	1	1	160	1.8	4	7569		137	180
81	18	1	5	39.7	2	2	1	150	3.1	53	1406		72	115
82	42	2	5	39.8	2	1	1	131	5.8	9	9972		292	156
83	23	2	5	39.9	2	2	2	109	8	89	386		75	68
84	40	2	6	39.8	2	2	1	145	4.2	22	2712		199	150
85	47	1	3	39.9	2	2	1	150	4	31	8619		80	165
86	31	1	4	39.9	2	1	2	128	2.4	53	1516		75	115
87	80	2	4	40	2	1	1	130	3.8	18	9817		186	180
88	40	1	5	39.6	2	2	2	142	3.2	164	307		51	68
89	47	2	5	39.7	2	2	1	108	3.1	43	3857	1.7	340	194
90	36	2	8	39.9	2	2	2	114	2.7	39	953		135	92
91	26	1	7	39.7	2	1	1	155	4.8	15	15730		165	180
92	52	1	5	39.7	2	1	1	137	3.5	17	35803	2.03	99	224
93	15	1	7	39.9	2	2	2	137	2.7	80	2071		140	127
94	48	1	4	39.7	2	2	1	134	3.2	6	2973		516	150
95	32	2	5	39.9	2	1	2	135	2.5	34	2647		255	150
96	36	1	6	39.7	2	2	2	146	2.5	61	624		57	92
97	32	1	3	39.7	2	2	2	126	3.5	172	350		35	68
98	46	2	5	39.9	2	2	1	143	1.8	12	9536		483	165
99	28	2	6	39.5	2	1	1	146	6.1	20	13665		930	156
100	18	2	6	39.5	2	1	2	129	1	16	5770	1.83	117	209
101	42	2	6	39.7	2	2	2	122	2.2	62	860		58	92
102	18	1	5	39.9	2	2	2	142	1.8	61	650		38	92
103	40	1	4	39.7	2	2	2	109	1.5	50	4700		160	127
104	72	2	4	39.6	2	1	1	145	5.5	48	13828		244	156
105	18	1	7	39.8	2	2	2	143	3.2	107	498		32	92
106	45	2	5	39.7	2	1	2	140	3.7	11	4084		118	150
107	23	1	5	39.8	2	1	1	144	4	28	11539		64	180
108	21	1	5	39.9	2	2	2	158	2.3	66	269.4		31	92
109	39	2	4	39.9	2	2	2	114	2.1	16	2015		91	127
110	30	1	7	39.8	2	1	2	128	2.5	50	8607		205	165
111	49	1	6	39.9	2	1	1	120	3.8	11	11191		178	180
112	24	1	4	39.8	2	2	2	139	1.8	98	426		21	73
113	60	2	10	39.7	2	1	2	131	2.3	16	1560		208	115
114	23	1	4	39.8	2	2	2	147	5.8	9	9123		104	118
115	22	1	17	39.6	2	2	2	136	3.3	9	1122	2.11	202	136
116	44	2	7	39.8	2	2	2	118	5.6	27	2800		127	103
117	39	1	4	39.8	2	1	1	142	2.6	20	9377		284	180
118	51	1	6	39.7	2	1	1	119	2.4	10	17374	1.78	324	224
119	35	1	3	39.6	2	1	1	156	5	9	4566		106	165
120	22	2	3	39.8	2	2	2	125	3.3	82	438		72	92
121	73	2	7	39.6	2	1	1	141	4.7	10	4037		336	165
122	52	2	6	39.8	2	1	2	131	5.7	32	783		220	91
123	22	1	6	39.9	2	1	1	149	2.5	17	8017	2.39	204	224
124	22	1	5	39.9	2	1	1	146	2	15	18823	0.42	1086	180
125	46	1	7	39.8	2	1	1	113	5	13	21780	4.53	485	244
126	60	2	7	39.7	2	1	1	140	6.5	13	1374		104	106
127	49	1	6	39.8	2	1	1	164	3.6	44	1810	1.45	96	130
128	37	2	4	39.7	2	1	1	128	8.9	18	1970		120	106
129	38	1	5	39.8	2	1	1	160	5.8	11	13113		166	156
130	65	2	5	39.8	2	1	2	150	8.8	20	4107		90	126
131	32	2	5	39.7	2	2	2	133	3.8	22	5932	3.1	514	171
132	66	1	5	39.5	2	2	1	131	3.3	19	2777		130	150
133	60	1	5	39.6	2	1	1	143	7.6	17	13147		469	156
134	85	2	2	39.4	2	1	2	141	6	67	1789	3.4	102	155
135	33	1	3	39.5	2	2	1	147	4.5	20	7259		248	165
136	83	1	5	39.7	2	2	2	85	7.3	19	3081		94	127
137	55	2	3	39.5	2	1	1	116	3.5	9	1246		213	130
138	45	1	4	39.8	2	1	1	120	4.5	8	29875	1.52	2174	180
139	32	2	4	39.7	2	1	2	112	3.6	21	963		242	115
140	54	2	4	39.5	2	1	2	121	3	8	5107		196	150
141	16	1	6	39.9	2	2	1	149	3	19	11535		118	165
142	60	2	6	39.8	2	1	2	110	4.6	20	2419		560	150
143	20	2	5	39.3	2	2	1	120	3.7	24	7203		191	165
144	28	1	8	39.4	2	1	1	132	4.2	33	10243		330	180
145	32	2	6	40	2	1	2	110	3.7	234	36.47		500	91
146	17	1	6	40	2	1	2	123	3.9	19	648		200	115
147	33	2	4	41	2	1	1	110	3.8	33	10210		87	180
148	26	1	6	39.4	2	2	1	130	3.6	45	13534		79	165
149	42	1	9	39.7	2	2	1	100	4.5	9	7543		80	165
150	32	2	7	40.5	2	1	2	110	4.2	19	2629		230	150
151	30	1	8	40.3	2	2	2	123	4.1	8	1415		160	92
152	18	1	4	40.2	2	1	2	110	4.4	141	493		80	91
153	55	1	6	39.3	2	2	2	116	3.5	87	397		75	92
154	53	2	8	39.2	2	2	1	124	4.5	37	25669		2771	165
155	50	1	3	39	2	1	2	117	4.4	91	306		33	99
156	25	1	4	39	2	2	2	171	4.1	100	1177	2.71	44	120
157	29	1	2	39.6	2	2	1	164	5.2	58	734 .		82	115
158	53	1	10	39	2	1	1	162	3.4	101	708		46	114
159	21	1	1	39	2	2	1	150	4.7	10	3839		48	134
160	51	1	4	39	1	2	2	148	3.4	17	3923		131	129
161	22	1	5	41	2	2	2	141	4.3	18	3339		38	145
162	22	1	6	39	2	2	1	161	2.6	145	1547		105	75
163	51	1	5	38.5	2	2	2	139	6.2	12	152.6		20	33
164	57	1	10	39.7	2	1	1	127	2.9	13	5600		62	165
165	58	1	5	39	2	2	2	150	5.5	7	4571		340	87
166	25	1	5	39.9	2	1	1	123	4	54	923		134	114
167	48	1	3	39.7	2	2	2	139	3.4	100	1644		69	92
168	32	1	3	39.8	2	1	1	162	5	96	1815		174	130
169	18	2	7	39.7	2	2	1	115	1.8	108	172.9		19	96
170	18	2	6	39.5	2	2	2	133	3.1	96	793		87	92
171	30	2	6	40	2	2	2	103	9.6	198	135.3		19	49
172	38	1	5	39.8	2	1	1	112	4.7	18	2900		670	165
173	48	1	4	39.5	2	1	1	163	5.4	16	11397	2.25	726	200

## Sheet: Code
	Key
Sl No	Serial number
Age	Age of the patient, in years
Sex	1= Male, 2=Female
Fever days	Duration of fever at presentation, in days
Max Temp	Body temperature, in Celsius
HIV	1=HIV Positive, 2=HIV negative
Liver	1=Hepatomegaly present, 2=Hepatomegaly absent
Spleen	1=Splenomegaly present, 2=Splenomegaly absent
Least Hb	Minimum Hemoglobin, recorded during the hospital stay in gram per Litre
Least TC	Minimum Total leucocyte count, recorded during the hospital stay in x 10^9 cells per Litre
Least Plt	Minimum Platelet count, recorded during the hospital stay in x 10^9 cells per Litre
Ferritin	ng/mL
TGL	mmol/L
AST	IU/L
H Score	Calculated HScore in points
No
Age
Sex
Fever days
Max Temp
HIV
Liver
Spleen
Least Hb
Least TC
Least Plt
Ferritin
TGL
AST
H Score
Proven cause of fever
Soluble CD25
No
Age
Sex
Fever days
Max Temp
HIV
Liver
Spleen
Least Hb
Least TC
Least Plt
Ferritin
TGL
AST
H Score
Proven cause of fever
Soluble CD25
No
Age
Sex
Fever days
Max Temp
HIV
Liver
Spleen
Least Hb
Least TC
Least Plt
Ferritin
TGL
AST
H Score
Proven cause of fever
Soluble CD25
No
Age
Sex
Fever days
Max Temp
HIV
Liver
Spleen
Least Hb
Least TC
Least Plt
Ferritin
TGL
AST
H Score
Proven cause of fever
Soluble CD25
No
Age
Sex
Fever days
Max Temp
HIV
Liver
Spleen
Least Hb
Least TC
Least Plt
Ferritin
TGL
AST
H Score
Proven cause of fever
Soluble CD25
No
Age
Sex
Fever days
Max Temp
HIV
Liver
Spleen
Least Hb
Least TC
Least Plt
Ferritin
TGL
AST
H Score
Proven cause of fever
Soluble CD25
No
Age
Sex
Fever days
Max Temp
HIV
Liver
Spleen
Least Hb
Least TC
Least Plt
Ferritin
TGL
AST
H Score
Proven cause of fever
Soluble CD25
No
Age
Sex
Fever days
Max Temp
HIV
Liver
Spleen
Least Hb
Least TC
Least Plt
Ferritin
TGL
AST
H Score
Proven cause of fever
Soluble CD25
No
Age
Sex
Fever days
Max Temp
HIV
Liver
Spleen
Least Hb
Least TC
Least Plt
Ferritin
TGL
AST
H Score
Proven cause of fever
Soluble CD25
No
Age
Sex
Fever days
Max Temp
HIV
Liver
Spleen
Least Hb
Least TC
Least Plt
Ferritin
TGL
AST
H Score
Proven cause of fever
Soluble CD25
No
Age
Sex
Fever days
Max Temp
HIV
Liver
Spleen
Least Hb
Least TC
Least Plt
Ferritin
TGL
AST
H Score
Proven cause of fever
Soluble CD25
No
Age
Sex
Fever days
Max Temp
HIV
Liver
Spleen
Least Hb
Least TC
Least Plt
Ferritin
TGL
AST
H Score
Proven cause of fever
Soluble CD25
No
Age
Sex
Fever days
Max Temp
HIV
Liver
Spleen
Least Hb
Least TC
Least Plt
Ferritin
TGL
AST
H Score
Proven cause of fever
Soluble CD25
No
Age
Sex
Fever days
Max Temp
HIV
Liver
Spleen
Least Hb
Least TC
Least Plt
Ferritin
TGL
AST
H Score
Proven cause of fever
Soluble CD25
No
Age
Sex
Fever days
Max Temp
HIV
Liver
Spleen
Least Hb
Least TC
Least Plt
Ferritin
TGL
AST
H Score
Proven cause of fever
Soluble CD25
No
Age
Sex
Fever days
Max Temp
HIV
Liver
Spleen
Least Hb
Least TC
Least Plt
Ferritin
TGL
AST
H Score
Proven cause of fever
Soluble CD25
No
Age
Sex
Fever days
Max Temp
HIV
Liver
Spleen
Least Hb
Least TC
Least Plt
Ferritin
TGL
AST
H Score
Proven cause of fever
Soluble CD25
No
Age
Sex
Fever days
Max Temp
HIV
Liver
Spleen
Least Hb
Least TC
Least Plt
Ferritin
TGL
AST
H Score
Proven cause of fever
Soluble CD25
No
Age
Sex
Fever days
Max Temp
HIV
Liver
Spleen
Least Hb
Least TC
Least Plt
Ferritin
TGL
AST
H Score
Proven cause of fever
Soluble CD25
No
Age
Sex
Fever days
Max Temp
HIV
Liver
Spleen
Least Hb
Least TC
Least Plt
Ferritin
TGL
AST
H Score
Proven cause of fever
Soluble CD25
No
Age
Sex
Fever days
Max Temp
HIV
Liver
Spleen
Least Hb
Least TC
Least Plt
Ferritin
TGL
AST
H Score
Proven cause of fever
Soluble CD25
No
Age
Sex
Fever days
Max Temp
HIV
Liver
Spleen
Least Hb
Least TC
Least Plt
Ferritin
TGL
AST
H Score
Proven cause of fever
Soluble CD25
No
Age
Sex
Fever days
Max Temp
HIV
Liver
Spleen
Least Hb
Least TC
Least Plt
Ferritin
TGL
AST
H Score
Proven cause of fever
Soluble CD25
No
Age
Sex
Fever days
Max Temp
HIV
Liver
Spleen
Least Hb
Least TC
Least Plt
Ferritin
TGL
AST
H Score
Proven cause of fever
Soluble CD25
No
Age
Sex
Fever days
Max Temp
HIV
Liver
Spleen
Least Hb
Least TC
Least Plt
Ferritin
TGL
AST
H Score
Proven cause of fever
Soluble CD25
No
Age
Sex
Fever days
Max Temp
HIV
Liver
Spleen
Least Hb
Least TC
Least Plt
Ferritin
TGL
AST
H Score
Proven cause of fever
Soluble CD25
No
Age
Sex
Fever days
Max Temp
HIV
Liver
Spleen
Least Hb
Least TC
Least Plt
Ferritin
TGL
AST
H Score
Proven cause of fever
Soluble CD25
No
Age
Sex
Fever days
Max Temp
HIV
Liver
Spleen
Least Hb
Least TC
Least Plt
Ferritin
TGL
AST
H Score
Proven cause of fever
Soluble CD25
No
Age
Sex
Fever days
Max Temp
HIV
Liver
Spleen
Least Hb
Least TC
Least Plt
Ferritin
TGL
AST
H Score
Proven cause of fever
Soluble CD25
No
Age
Sex
Fever days
Max Temp
HIV
Liver
Spleen
Least Hb
Least TC
Least Plt
Ferritin
TGL
AST
H Score
Proven cause of fever
Soluble CD25
No
Age
Sex
Fever days
Max Temp
HIV
Liver
Spleen
Least Hb
Least TC
Least Plt
Ferritin
TGL
AST
H Score
Proven cause of fever
Soluble CD25
No
Age
Sex
Fever days
Max Temp
HIV
Liver
Spleen
Least Hb
Least TC
Least Plt
Ferritin
TGL
AST
H Score
Proven cause of fever
Soluble CD25
No
Age
Sex
Fever days
Max Temp
HIV
Liver
Spleen
Least Hb
Least TC
Least Plt
Ferritin
TGL
AST
H Score
Proven cause of fever
Soluble CD25
No
Age
Sex
Fever days
Max Temp
HIV
Liver
Spleen
Least Hb
Least TC
Least Plt
Ferritin
TGL
AST
H Score
Proven cause of fever
Soluble CD25
No
Age
Sex
Fever days
Max Temp
HIV
Liver
Spleen
Least Hb
Least TC
Least Plt
Ferritin
TGL
AST
H Score
Proven cause of fever
Soluble CD25
No
Age
Sex
Fever days
Max Temp
HIV
Liver
Spleen
Least Hb
Least TC
Least Plt
Ferritin
TGL
AST
H Score
Proven cause of fever
Soluble CD25
No
Age
Sex
Fever days
Max Temp
HIV
Liver
Spleen
Least Hb
Least TC
Least Plt
Ferritin
TGL
AST
H Score
Proven cause of fever
Soluble CD25
No
Age
Sex
Fever days
Max Temp
HIV
Liver
Spleen
Least Hb
Least TC
Least Plt
Ferritin
TGL
AST
H Score
Proven cause of fever
Soluble CD25
No
Age
Sex
Fever days
Max Temp
HIV
Liver
Spleen
Least Hb
Least TC
Least Plt
Ferritin
TGL
AST
H Score
Proven cause of fever
Soluble CD25
No
Age
Sex
Fever days
Max Temp
HIV
Liver
Spleen
Least Hb
Least TC
Least Plt
Ferritin
TGL
AST
H Score
Proven cause of fever
Soluble CD25
No
Age
Sex
Fever days
Max Temp
HIV
Liver
Spleen
Least Hb
Least TC
Least Plt
Ferritin
TGL
AST
H Score
Proven cause of fever
Soluble CD25
No
Age
Sex
Fever days
Max Temp
HIV
Liver
Spleen
Least Hb
Least TC
Least Plt
Ferritin
TGL
AST
H Score
Proven cause of fever
Soluble CD25
No
Age
Sex
Fever days
Max Temp
HIV
Liver
Spleen
Least Hb
Least TC
Least Plt
Ferritin
TGL
AST
H Score
Proven cause of fever
Soluble CD25
No
Age
Sex
Fever days
Max Temp
HIV
Liver
Spleen
Least Hb
Least TC
Least Plt
Ferritin
TGL
AST
H Score
Proven cause of fever
Soluble CD25
No
Age
Sex
Fever days
Max Temp
HIV
Liver
Spleen
Least Hb
Least TC
Least Plt
Ferritin
TGL
AST
H Score
Proven cause of fever
Soluble CD25
No
Age
Sex
Fever days
Max Temp
HIV
Liver
Spleen
Least Hb
Least TC
Least Plt
Ferritin
TGL
AST
H Score
Proven cause of fever
Soluble CD25
No
Age
Sex
Fever days
Max Temp
HIV
Liver
Spleen
Least Hb
Least TC
Least Plt
Ferritin
TGL
AST
H Score
Proven cause of fever
Soluble CD25
No
Age
Sex
Fever days
Max Temp
HIV
Liver
Spleen
Least Hb
Least TC
Least Plt
Ferritin
TGL
AST
H Score
Proven cause of fever
Soluble CD25
No
Age
Sex
Fever days
Max Temp
HIV
Liver
Spleen
Least Hb
Least TC
Least Plt
Ferritin
TGL
AST
H Score
Proven cause of fever
Soluble CD25
No
Age
Sex
Fever days
Max Temp
HIV
Liver
Spleen
Least Hb
Least TC
Least Plt
Ferritin
TGL
AST
H Score
Proven cause of fever
Soluble CD25
No
Age
Sex
Fever days
Max Temp
HIV
Liver
Spleen
Least Hb
Least TC
Least Plt
Ferritin
TGL
AST
H Score
Proven cause of fever
Soluble CD25
No
Age
Sex
Fever days
Max Temp
HIV
Liver
Spleen
Least Hb
Least TC
Least Plt
Ferritin
TGL
AST
H Score
Proven cause of fever
Soluble CD25
No
Age
Sex
Fever days
Max Temp
HIV
Liver
Spleen
Least Hb
Least TC
Least Plt
Ferritin
TGL
AST
H Score
Proven cause of fever
Soluble CD25
No
Age
Sex
Fever days
Max Temp
HIV
Liver
Spleen
Least Hb
Least TC
Least Plt
Ferritin
TGL
AST
H Score
Proven cause of fever
Soluble CD25
No
Age
Sex
Fever days
Max Temp
HIV
Liver
Spleen
Least Hb
Least TC
Least Plt
Ferritin
TGL
AST
H Score
Proven cause of fever
Soluble CD25
No
Age
Sex
Fever days
Max Temp
HIV
Liver
Spleen
Least Hb
Least TC
Least Plt
Ferritin
TGL
AST
H Score
Proven cause of fever
Soluble CD25
No
Age
Sex
Fever days
Max Temp
HIV
Liver
Spleen
Least Hb
Least TC
Least Plt
Ferritin
TGL
AST
H Score
Proven cause of fever
Soluble CD25
No
Age
Sex
Fever days
Max Temp
HIV
Liver
Spleen
Least Hb
Least TC
Least Plt
Ferritin
TGL
AST
H Score
Proven cause of fever
Soluble CD25
No
Age
Sex
Fever days
Max Temp
HIV
Liver
Spleen
Least Hb
Least TC
Least Plt
Ferritin
TGL
AST
H Score
Proven cause of fever
Soluble CD25
No
Age
Sex
Fever days
Max Temp
HIV
Liver
Spleen
Least Hb
Least TC
Least Plt
Ferritin
TGL
AST
H Score
Proven cause of fever
Soluble CD25
No
Age
Sex
Fever days
Max Temp
HIV
Liver
Spleen
Least Hb
Least TC
Least Plt
Ferritin
TGL
AST
H Score
Proven cause of fever
Soluble CD25
No
Age
Sex
Fever days
Max Temp
HIV
Liver
Spleen
Least Hb
Least TC
Least Plt
Ferritin
TGL
AST
H Score
Proven cause of fever
Soluble CD25
No
Age
Sex
Fever days
Max Temp
HIV
Liver
Spleen
Least Hb
Least TC
Least Plt
Ferritin
TGL
AST
H Score
Proven cause of fever
Soluble CD25
